# Supplementary material for: Beating resonance patterns and extreme power flux skewing in anisotropic elastic plates
Source: Sci Adv. 2023 Dec 20;9(51):eadk6846. doi: 10.1126/sciadv.adk6846 (PMC10732515; doi:10.1126/sciadv.adk6846)
Supplement: Supplementary file 2 — Movies S1 to S4 [file sciadv.adk6846_movies_s1_to_s4.zip]

Archive with 4 entries (4 files):
- adk6846_Movie_S1.mp4
- adk6846_Movie_S2.mp4
- adk6846_Movie_S3.mp4
- adk6846_Movie_S4.mp4
